# Supplementary material for: A preliminary survey of zoantharian endosymbionts shows high genetic variation over small geographic scales on Okinawa-jima Island, Japan
Source: PeerJ. 2017 Oct 3;5:e3740. doi: 10.7717/peerj.3740 (PMC5629959; doi:10.7717/peerj.3740)
Supplement: Supplemental Information 2 [file peerj-05-3740-s002.fasta]

>AB207184 A new nucleotide sequence entered manually
AGGAAGGAGAAGTCGTAACAAGGTTTTCGTAGGTGAACCTGCGGAAGGATCATTCGCACTGATTCAATCTTGACTACGTGAACTTTGGCTGTGAGGGATGCTTGCGGTGAGATATCTGCTCGCTGAACTCGAGGGCGACAGATGCACATTCAACCAACCCTTGTTGGGGCTGGTGCGAGTGTCGCTCTGTGGCCATGGGTCCGTTTTCAGCGGGCCGGGGAATGAAGACTAAGTTACTTTAGTGACAACTGTCTGGGAAGGGCATTGTTCCAACTTCCACAACTTTCAGCGATGGATATCTTGGCTCGGGCACCTTTGAAGGGCGCAGCGAAGCGCGATAGTCTTTGTGAATTGCAGAACTCCGTGAACCAATGGCCTCCTGAACGTGCGTTGCACCCTTGGGATTTCCTGAGAGTATGTCTGCTTCAGTGCTTAACTTGCCCCAACTTTGCAAGCAGGATGTGTTTCTGCCTTGCGTTCTTATGAGCTATTGCCTTCTGCGCCAATGGCTTGTTAATTGCTTGGTTCTTGCAAAATGCTTTGCGCGCTGTTATTCAAGTTTCTACCTTCGCGGTTTTACTT
>PtIsK1-6 A new nucleotide sequence entered manually
AGGAAGGAGAAGTCGTAACAAGGTTTCCGTAGGTGAACCTGCGGAAGGATCATTCGCACTGATTCAATTTTGACTACGTGAATTTTGGCTGTGAGGGATGCTTGCGGTGAGATATCTGCTTGCAGAACTCGAGGGCGACAGATGCACACTC-ACCAACCCTTGTTGGGGCTGGTGCGAGTGTCGCTCTGTGGCCATGGGTCCGTGTTCAGCGGGCCGGGGAATGAAGGCTAAGCTGCTTTAGTGACAACTGTCTGGGAAGGGCATTGTTCCAACTTCCACAACTTTCAGCGATGGATATCTTGGCTCGGGCACCTGTGAAGGGCGCAGCGAAGCGCGATAGTCTTTGTGAATTGCAGAACTCCGTGAACCAATGGCCTCCTGAACGTGCGTTGCACTCTTGGGATTTCCTGAGAGTATGTCTGCTTCAGTGCTTAACTTGCCCCAACTTTGCAAGCAGGATGTGTTTCTGCCTTGCGTTCTTATGAGCTATTGCCCTCTGAGCCAATGGCTTGTTAATTGCTTGGTTCTTGCAAAATGCTTTGCGCGCTGTTATTCAAGTTTCTACCTTCGTGGTTTTACTT
>N10 A new nucleotide sequence entered manually
AGGAAGGAGAAGTCGTAACAAGGTTTCCGTAGGTGAACCTGCGGAAGGATCATTCGCACTGATTCAATTTTGACTACGTGAATTTTGGCTGTGAGGGATGCTTGCGGTGAGATATCTGCTTGCAGAACTCGAGGGCGACAGATGCACACTC-ACCAACCCTTGTTGGGGCTGGTGCGAGTGTCGCTCTGTGGCCATGGGTCCGTGTTCAGCGGGCCGGGGAATGAAGGCTAAGCTGCTTTAGTGACAACTGTCTGGGAAGGGCATTGTTCCAACTTCCACAACTTTCAGCGATGGATATCTTGGCTCGGGCACCTGTGAAGGGCGCAGCGAAGCGCGATAGTCTTTGTGAATTGCAGAACTCCGTGAACCAATGGCCTCCTGAACGTGCGTTGCACTCTTGGGATTTCCTGAGAGTATGTCTGCTTCAGTGCTTAACTTGCCCCAACTTTGCAAGCAGGATGTGTTTCTGCCTTGCGTTCTTATGAGCTATTGCCCTCTGAGCCAATGGCTTGTTAATTGCTTGGTTCTTGCAAAATGCTTTGCGCGCTGTTATTCAGGTTTCTACCTTCATGGTTTTACTT
>PtIsK1-2 A new nucleotide sequence entered manually
AGGAAGGAGAAGTCGTAACAAGGTTTCCGTAGGTGAACCTGCGGAAGGATCATTCGCACTGATTCAATTTTGACTACGTGAATTTTGGCTGTGAGGGATGCTTGCGGTGAGATATCTGCTTGCAGAACTCGAGGGCGACAGATGCACACTC-ACCAACCCTTGTTGGGGCTGGTGCGAGTGTCGCTCTGTGGCCATGGGTCCGTGTTCAGCGGGCCGGGGAATGAAGGCTAAGCTGCTTTAGTGACAACTGTCTGGGAAGGGCATTGTTCCAACTTCCACAACTTTCAGCGATGGATATCTTGGCTCGGGCACCTGTGAAGGGCGCAGCGAAGCGCGATAGTCTTTGTGAATTGCAGAACTCCGTGAACCAATGGCCTCCTGAACGTGCGTTGCACTCTTGGGATTTCCTGAGAGTATGTCTGCTTCAGTGCTTAACTTGCCCCAACTTTGCAAGCAGGATGTGTTTCTGCCTTGCGTTCTTATGAGCTATTGCCCTCTGAGCCAATGGCTTGTTAATTGCTTGGTTCTTGCAAAATGCTTTGCGCGCTGTTATTCAGGTTTCTACCTTCATGGTTTTACTT
>T9 A new nucleotide sequence entered manually
AGGAAGGAGAAGTCGTAACAAGGTTTCCGTAGGTGAACCTGCGGAAGGATCATTCGCACTGATTCAATTTTGACTACGTGAATTTTGGCTGTGAGGGATGCTTGCGGTGAGATATCTGCTTGCAGAACTCGAGGGCGACAGATGCACACTC-ACCAACCCTTGTTGGGGCTGGTGCGAGTGTCGCTCTGTGGCCATGGGTCCGTGTTCAGCGGGCCGGGGAATGAAGGCTAAGCTGCTTTAGTGACAACTGTCTGGGAAGGGCATTGTTCCAACTTCCACAACTTTCAGCGATGGATATCTTGGCTCGGGCACCTGTGAAGGGCGCAGCGAAGCGCGATAGTCTTTGTGAATTGCAGAACTCCGTGAACCAATGGCCTCCTGAACGTGCGTTGCACTCTTGGGATTTCCTGAGAGTATGTCTGCTTCAGTGCTTAACTTGCCCCAACTTTGCAAGCAGGATGTGTTTCTGCCTTGCGTTCTTATGAGCTATTGCCCTCTGAGCCAATGGCTTGTTAATTGCTTGGTTCTTGCAAAATGCTTTGCGCGCTGTTATTCAGGTTTCTACCTTCATGGTTTTACTT
>K7 A new nucleotide sequence entered manually
AGGAAGGAGAAGTCGTAACAAGGTTTCCGTAGGTGAACCTGCGGAAGGATCATTCGCACTGATTCAATTTTGACTACGTGAATTTTGGCTGTGAGGGATGCTTGCGGTGAGATATCTGCTTGCAGAACTCGAGGGCGACAGATGCACACTC-ACCAACCCTTGTTGGGGCTGGTGCGAGTGTCGCTCTGTGGCCATGGGTCCGTGTTCAGCGGGCCGGGGAATGAAGGCTAAGCTGCTTTAGTGACAACTGTCTGGGAAGGGCATTGTTCCAACTTCCACAACTTTCAGCGATGGATATCTTGGCTCGGGCACCTGTGAAGGGCGCAGCGAAGCGCGATAGTCTTTGTGAATTGCAGAACTCCGTGAACCAATGGCCTCCTGAACGTGCGTTGCACTCTTGGGATTTCCTGAGAGTATGTCTGCTTCAGTGCTTAACTTGCCCCAACTTTGCAAGCAGGATGTGTTTCTGCCTTGCGTTCTTATGAGCTATTGCCCTCTGAGCCAATGGCTTGTTAATTGCTTGGTTCTTGCAAAATGCTTTGCGCGCTGTTATTCAGGTTTCTACCTTCATGGTTTTACTT
>T25 A new nucleotide sequence entered manually
AGGAAGGAGAAGTCGTAACAAGGTTTCCGTAGGTGAACCTGCGGAAGGATCATTCGCACTGATTCAATTTTGACTACGTGAATTTTGGCTGTGAGGGATGCTTGCGGTGAGATATCTGCTTGCAGAACTCGAGGGCGACAGATGCACACTC-ACCAACCCTTGTTGGGGCTGGTGCGAGTGTCGCTCTGTGGCCATGGGTCCGTGTTCAGCGGGCCGGGGAATGAAGGCTAAGCTGCTTTAGTGACAACTGTCTGGGAAGGGCATTGTTCCAACTTCCACAACTTTCAGCGATGGATATCTTGGCTCGGGCACCTGTGAAGGGCGCAGCGAAGCGCGATAGTCTTTGTGAATTGCAGAACTCCGTGAACCAATGGCCTCCTGAACGTGCGTTGCACTCTTGGGATTTCCTGAGAGTATGTCTGCTTCAGTGCTTAACTTGCCCCAACTTTGCAAGCAGGATGTGTTTCTGCCTTGCGTTCTTATGAGCTATTGCCCTCTGAGCCAATGGCTTGTTAATTGCTTGGTTCTTGCAAAATGCTTTGCGCGCTGTTATTCAGGTTTCTACCTTCATGGTTTTACTT
>A6 A new nucleotide sequence entered manually
AGGAAGGAGAAGTCGTAACAAGGTTTCCGTAGGTGAACCTGCGGAAGGATCATTCGCACTGATTCAATTTTGACTACGTGAATTTTGGCTGTGAGGGATGCTTGCGGTGAGATATCTGCTTGCAGAACTCGAGGGCGACAGATGCACACTC-ACCAACCCTTGTTGGGGCTGGTGCGAGTGTCGCTCTGTGGCCATGGGTCCGTGTTCAGCGGGCCGGGGAATGAAGGCTAAGCTGCTTTAGTGACAACTGTCTGGGAAGGGCATTGTTCCAACTTCCACAACTTTCAGCGATGGATATCTTGGCTCGGGCACCTGTGAAGGGCGCAGCGAAGCGCGATAGTCTTTGTGAATTGCAGAACTCCGTGAACCAATGGCCTCCTGAACGTGCGTTGCACTCTTGGGATTTCCTGAGAGTATGTCTGCTTCAGTGCTTAACTTGCCCCAACTTTGCAAGCAGGATGTGTTTCTGCCTTGCGTTCTTATGAGCTATTGCCCTCTGAGCCAATGGCTTGTTAATTGCTTGGTTCTTGCAAAATGCTTTGCGCGCTGTTATTCAGGTTTCTACCTTCGTGGTTTTACTT
>B2 A new nucleotide sequence entered manually
AGGAAGGAGAAGTCGTAACAAGGTTTCCGTAGGTGAACCTGCGGAAGGATCATTCGCACTGATTCAATTTTGACTACGTGAATTTTGGCTGTGAGGGATGCTTGCGGTGAGATATCTGCTTGCAGAACTCGAGGGCGACAGATGCACACTC-ACCAACCCTTGTTGGGGCTGGTGCGAGTGTCGCTCTGTGGCCATGGGTCCGTGTTCAGCGGGCCGGGGAATGAAGGCTAAGCTGCTTTAGTGACAACTGTCTGGGAAGGGCATTGTTCCAACTTCCACAACTTTCAGCGATGGATATCTTGGCTCGGGCACCTGTGAAGGGCGCAGCGAAGCGCGATAGTCTTTGTGAATTGCAGAACTCCGTGAACCAATGGCCTCCTGAACGTGCGTTGCACTCTTGGGATTTCCTGAGAGTATGTCTGCTTCAGTGCTTAACTTGCCCCAACTTTGCAAGCAGGATGTGTTTCTGCCTTGCGTTCTTATGAGCTATTGCCCTCTGAGCCAATGGCTTGTTAATTGCTTGGTTCTTGCAAAATGCTTTGCGCGCTGTTATTCAGGTTTCTACCTTCGTGGTTTTACTT
>B14 A new nucleotide sequence entered manually
AGGAAGGAGAAGTCGTAACAAGGTTTCCGTAGGTGAACCTGCGGAAGGATCATTCGCACTGATTCAATTTTGACTACGTGAATTTTGGCTGTGAGGGATGCTTGCGGTGAGATATCTGCTTGCAGAACTCGAGGGCGACAGATGCACACTC-ACCAACCCTTGTTGGGGCTGGTGCGAGTGTCGCTCTGTGGCCATGGGTCCGTGTTCAGCGGGCCGGGGAATGAAGGCTAAGCTGCTTTAGTGACAACTGTCTGGGAAGGGCATTGTTCCAACTTCCACAACTTTCAGCGATGGATATCTTGGCTCGGGCACCTGTGAAGGGCGCAGCGAAGCGCGATAGTCTTTGTGAATTGCAGAACTCCGTGAACCAATGGCCTCCTGAACGTGCGTTGCACTCTTGGGATTTCCTGAGAGTATGTCTGCTTCAGTGCTTAACTTGCCCCAACTTTGCAAGCAGGATGTGTTTCTGCCTTGCGTTCTTATGAGCTATTGCCCTCTGAGCCAATGGCTTGTTAATTGCTTGGTTCTTGCAAAATGCTTTGCGCGCTGTTATTCAGGTTTCTACCTTCGTGGTTTTACTT
>B15 A new nucleotide sequence entered manually
AGGAAGGAGAAGTCGTAACAAGGTTTCCGTAGGTGAACCTGCGGAAGGATCATTCGCACTGATTCAATTTTGACTACGTGAATTTTGGCTGTGAGGGATGCTTGCGGTGAGATATCTGCTTGCAGAACTCGAGGGCGACAGATGCACACTC-ACCAACCCTTGTTGGGGCTGGTGCGAGTGTCGCTCTGTGGCCATGGGTCCGTGTTCAGCGGGCCGGGGAATGAAGGCTAAGCTGCTTTAGTGACAACTGTCTGGGAAGGGCATTGTTCCAACTTCCACAACTTTCAGCGATGGATATCTTGGCTCGGGCACCTGTGAAGGGCGCAGCGAAGCGCGATAGTCTTTGTGAATTGCAGAACTCCGTGAACCAATGGCCTCCTGAACGTGCGTTGCACTCTTGGGATTTCCTGAGAGTATGTCTGCTTCAGTGCTTAACTTGCCCCAACTTTGCAAGCAGGATGTGTTTCTGCCTTGCGTTCTTATGAGCTATTGCCCTCTGAGCCAATGGCTTGTTAATTGCTTGGTTCTTGCAAAATGCTTTGCGCGCTGTTATTCAGGTTTCTACCTTCGTGGTTTTACTT
>N1 A new nucleotide sequence entered manually
AGGAAGGAGAAGTCGTAACAAGGTTTCCGTAGGTGAACCTGCGGAAGGATCATTCGCACTGATTCAATTTTGACTACGTGAATTTTGGCTGTGAGGGATGCTTGCGGTGAGATATCTGCTTGCAGAACTCGAGGGCGACAGATGCACACTC-ACCAACCCTTGTTGGGGCTGGTGCGAGTGTCGCTCTGTGGCCATGGGTCCGTGTTCAGCGGGCCGGGGAATGAAGGCTAAGCTGCTTTAGTGACAACTGTCTGGGAAGGGCATTGTTCCAACTTCCACAACTTTCAGCGATGGATATCTTGGCTCGGGCACCTGTGAAGGGCGCAGCGAAGCGCGATAGTCTTTGTGAATTGCAGAACTCCGTGAACCAATGGCCTCCTGAACGTGCGTTGCACTCTTGGGATTTCCTGAGAGTATGTCTGCTTCAGTGCTTAACTTGCCCCAACTTTGCAAGCAGGATGTGTTTCTGCCTTGCGTTCTTATGAGCTATTGCCCTCTGAGCCAATGGCTTGTTAATTGCTTGGTTCTTGCAAAATGCTTTGCGCGCTGTTATTCAGGTTTCTACCTTCGTGGTTTTACTT
>N2 A new nucleotide sequence entered manually
AGGAAGGAGAAGTCGTAACAAGGTTTCCGTAGGTGAACCTGCGGAAGGATCATTCGCACTGATTCAATTTTGACTACGTGAATTTTGGCTGTGAGGGATGCTTGCGGTGAGATATCTGCTTGCAGAACTCGAGGGCGACAGATGCACACTC-ACCAACCCTTGTTGGGGCTGGTGCGAGTGTCGCTCTGTGGCCATGGGTCCGTGTTCAGCGGGCCGGGGAATGAAGGCTAAGCTGCTTTAGTGACAACTGTCTGGGAAGGGCATTGTTCCAACTTCCACAACTTTCAGCGATGGATATCTTGGCTCGGGCACCTGTGAAGGGCGCAGCGAAGCGCGATAGTCTTTGTGAATTGCAGAACTCCGTGAACCAATGGCCTCCTGAACGTGCGTTGCACTCTTGGGATTTCCTGAGAGTATGTCTGCTTCAGTGCTTAACTTGCCCCAACTTTGCAAGCAGGATGTGTTTCTGCCTTGCGTTCTTATGAGCTATTGCCCTCTGAGCCAATGGCTTGTTAATTGCTTGGTTCTTGCAAAATGCTTTGCGCGCTGTTATTCAGGTTTCTACCTTCGTGGTTTTACTT
>N4 A new nucleotide sequence entered manually
AGGAAGGAGAAGTCGTAACAAGGTTTCCGTAGGTGAACCTGCGGAAGGATCATTCGCACTGATTCAATTTTGACTACGTGAATTTTGGCTGTGAGGGATGCTTGCGGTGAGATATCTGCTTGCAGAACTCGAGGGCGACAGATGCACACTC-ACCAACCCTTGTTGGGGCTGGTGCGAGTGTCGCTCTGTGGCCATGGGTCCGTGTTCAGCGGGCCGGGGAATGAAGGCTAAGCTGCTTTAGTGACAACTGTCTGGGAAGGGCATTGTTCCAACTTCCACAACTTTCAGCGATGGATATCTTGGCTCGGGCACCTGTGAAGGGCGCAGCGAAGCGCGATAGTCTTTGTGAATTGCAGAACTCCGTGAACCAATGGCCTCCTGAACGTGCGTTGCACTCTTGGGATTTCCTGAGAGTATGTCTGCTTCAGTGCTTAACTTGCCCCAACTTTGCAAGCAGGATGTGTTTCTGCCTTGCGTTCTTATGAGCTATTGCCCTCTGAGCCAATGGCTTGTTAATTGCTTGGTTCTTGCAAAATGCTTTGCGCGCTGTTATTCAGGTTTCTACCTTCGTGGTTTTACTT
>N5 A new nucleotide sequence entered manually
AGGAAGGAGAAGTCGTAACAAGGTTTCCGTAGGTGAACCTGCGGAAGGATCATTCGCACTGATTCAATTTTGACTACGTGAATTTTGGCTGTGAGGGATGCTTGCGGTGAGATATCTGCTTGCAGAACTCGAGGGCGACAGATGCACACTC-ACCAACCCTTGTTGGGGCTGGTGCGAGTGTCGCTCTGTGGCCATGGGTCCGTGTTCAGCGGGCCGGGGAATGAAGGCTAAGCTGCTTTAGTGACAACTGTCTGGGAAGGGCATTGTTCCAACTTCCACAACTTTCAGCGATGGATATCTTGGCTCGGGCACCTGTGAAGGGCGCAGCGAAGCGCGATAGTCTTTGTGAATTGCAGAACTCCGTGAACCAATGGCCTCCTGAACGTGCGTTGCACTCTTGGGATTTCCTGAGAGTATGTCTGCTTCAGTGCTTAACTTGCCCCAACTTTGCAAGCAGGATGTGTTTCTGCCTTGCGTTCTTATGAGCTATTGCCCTCTGAGCCAATGGCTTGTTAATTGCTTGGTTCTTGCAAAATGCTTTGCGCGCTGTTATTCAGGTTTCTACCTTCGTGGTTTTACTT
>N6 A new nucleotide sequence entered manually
AGGAAGGAGAAGTCGTAACAAGGTTTCCGTAGGTGAACCTGCGGAAGGATCATTCGCACTGATTCAATTTTGACTACGTGAATTTTGGCTGTGAGGGATGCTTGCGGTGAGATATCTGCTTGCAGAACTCGAGGGCGACAGATGCACACTC-ACCAACCCTTGTTGGGGCTGGTGCGAGTGTCGCTCTGTGGCCATGGGTCCGTGTTCAGCGGGCCGGGGAATGAAGGCTAAGCTGCTTTAGTGACAACTGTCTGGGAAGGGCATTGTTCCAACTTCCACAACTTTCAGCGATGGATATCTTGGCTCGGGCACCTGTGAAGGGCGCAGCGAAGCGCGATAGTCTTTGTGAATTGCAGAACTCCGTGAACCAATGGCCTCCTGAACGTGCGTTGCACTCTTGGGATTTCCTGAGAGTATGTCTGCTTCAGTGCTTAACTTGCCCCAACTTTGCAAGCAGGATGTGTTTCTGCCTTGCGTTCTTATGAGCTATTGCCCTCTGAGCCAATGGCTTGTTAATTGCTTGGTTCTTGCAAAATGCTTTGCGCGCTGTTATTCAGGTTTCTACCTTCGTGGTTTTACTT
>N7 A new nucleotide sequence entered manually
AGGAAGGAGAAGTCGTAACAAGGTTTCCGTAGGTGAACCTGCGGAAGGATCATTCGCACTGATTCAATTTTGACTACGTGAATTTTGGCTGTGAGGGATGCTTGCGGTGAGATATCTGCTTGCAGAACTCGAGGGCGACAGATGCACACTC-ACCAACCCTTGTTGGGGCTGGTGCGAGTGTCGCTCTGTGGCCATGGGTCCGTGTTCAGCGGGCCGGGGAATGAAGGCTAAGCTGCTTTAGTGACAACTGTCTGGGAAGGGCATTGTTCCAACTTCCACAACTTTCAGCGATGGATATCTTGGCTCGGGCACCTGTGAAGGGCGCAGCGAAGCGCGATAGTCTTTGTGAATTGCAGAACTCCGTGAACCAATGGCCTCCTGAACGTGCGTTGCACTCTTGGGATTTCCTGAGAGTATGTCTGCTTCAGTGCTTAACTTGCCCCAACTTTGCAAGCAGGATGTGTTTCTGCCTTGCGTTCTTATGAGCTATTGCCCTCTGAGCCAATGGCTTGTTAATTGCTTGGTTCTTGCAAAATGCTTTGCGCGCTGTTATTCAGGTTTCTACCTTCGTGGTTTTACTT
>OKU3 A new nucleotide sequence entered manually
AGGAAGGAGAAGTCGTAACAAGGTTTCCGTAGGTGAACCTGCGGAAGGATCATTCGCACTGATTCAATTTTGACTACGTGAATTTTGGCTGTGAGGGATGCTTGCGGTGAGATATCTGCTTGCAGAACTCGAGGGCGACAGATGCACACTC-ACCAACCCTTGTTGGGGCTGGTGCGAGTGTCGCTCTGTGGCCATGGGTCCGTGTTCAGCGGGCCGGGGAATGAAGGCTAAGCTGCTTTAGTGACAACTGTCTGGGAAGGGCATTGTTCCAACTTCCACAACTTTCAGCGATGGATATCTTGGCTCGGGCACCTGTGAAGGGCGCAGCGAAGCGCGATAGTCTTTGTGAATTGCAGAACTCCGTGAACCAATGGCCTCCTGAACGTGCGTTGCACTCTTGGGATTTCCTGAGAGTATGTCTGCTTCAGTGCTTAACTTGCCCCAACTTTGCAAGCAGGATGTGTTTCTGCCTTGCGTTCTTATGAGCTATTGCCCTCTGAGCCAATGGCTTGTTAATTGCTTGGTTCTTGCAAAATGCTTTGCGCGCTGTTATTCAGGTTTCTACCTTCGTGGTTTTACTT
>OKU7 A new nucleotide sequence entered manually
AGGAAGGAGAAGTCGTAACAAGGTTTCCGTAGGTGAACCTGCGGAAGGATCATTCGCACTGATTCAATTTTGACTACGTGAATTTTGGCTGTGAGGGATGCTTGCGGTGAGATATCTGCTTGCAGAACTCGAGGGCGACAGATGCACACTC-ACCAACCCTTGTTGGGGCTGGTGCGAGTGTCGCTCTGTGGCCATGGGTCCGTGTTCAGCGGGCCGGGGAATGAAGGCTAAGCTGCTTTAGTGACAACTGTCTGGGAAGGGCATTGTTCCAACTTCCACAACTTTCAGCGATGGATATCTTGGCTCGGGCACCTGTGAAGGGCGCAGCGAAGCGCGATAGTCTTTGTGAATTGCAGAACTCCGTGAACCAATGGCCTCCTGAACGTGCGTTGCACTCTTGGGATTTCCTGAGAGTATGTCTGCTTCAGTGCTTAACTTGCCCCAACTTTGCAAGCAGGATGTGTTTCTGCCTTGCGTTCTTATGAGCTATTGCCCTCTGAGCCAATGGCTTGTTAATTGCTTGGTTCTTGCAAAATGCTTTGCGCGCTGTTATTCAGGTTTCTACCTTCGTGGTTTTACTT
>OKU13 A new nucleotide sequence entered manually
AGGAAGGAGAAGTCGTAACAAGGTTTCCGTAGGTGAACCTGCGGAAGGATCATTCGCACTGATTCAATTTTGACTACGTGAATTTTGGCTGTGAGGGATGCTTGCGGTGAGATATCTGCTTGCAGAACTCGAGGGCGACAGATGCACACTC-ACCAACCCTTGTTGGGGCTGGTGCGAGTGTCGCTCTGTGGCCATGGGTCCGTGTTCAGCGGGCCGGGGAATGAAGGCTAAGCTGCTTTAGTGACAACTGTCTGGGAAGGGCATTGTTCCAACTTCCACAACTTTCAGCGATGGATATCTTGGCTCGGGCACCTGTGAAGGGCGCAGCGAAGCGCGATAGTCTTTGTGAATTGCAGAACTCCGTGAACCAATGGCCTCCTGAACGTGCGTTGCACTCTTGGGATTTCCTGAGAGTATGTCTGCTTCAGTGCTTAACTTGCCCCAACTTTGCAAGCAGGATGTGTTTCTGCCTTGCGTTCTTATGAGCTATTGCCCTCTGAGCCAATGGCTTGTTAATTGCTTGGTTCTTGCAAAATGCTTTGCGCGCTGTTATTCAGGTTTCTACCTTCGTGGTTTTACTT
>PtKK3 A new nucleotide sequence entered manually
AGGAAGGAGAAGTCGTAACAAGGTTTCCGTAGGTGAACCTGCGGAAGGATCATTCGCACTGATTCAATTTTGACTACGTGAATTTTGGCTGTGAGGGATGCTTGCGGTGAGATATCTGCTTGCAGAACTCGAGGGCGACAGATGCACACTC-ACCAACCCTTGTTGGGGCTGGTGCGAGTGTCGCTCTGTGGCCATGGGTCCGTGTTCAGCGGGCCGGGGAATGAAGGCTAAGCTGCTTTAGTGACAACTGTCTGGGAAGGGCATTGTTCCAACTTCCACAACTTTCAGCGATGGATATCTTGGCTCGGGCACCTGTGAAGGGCGCAGCGAAGCGCGATAGTCTTTGTGAATTGCAGAACTCCGTGAACCAATGGCCTCCTGAACGTGCGTTGCACTCTTGGGATTTCCTGAGAGTATGTCTGCTTCAGTGCTTAACTTGCCCCAACTTTGCAAGCAGGATGTGTTTCTGCCTTGCGTTCTTATGAGCTATTGCCCTCTGAGCCAATGGCTTGTTAATTGCTTGGTTCTTGCAAAATGCTTTGCGCGCTGTTATTCAGGTTTCTACCTTCGTGGTTTTACTT
>PtYoS2 A new nucleotide sequence entered manually
AGGAAGGAGAAGTCGTAACAAGGTTTCCGTAGGTGAACCTGCGGAAGGATCATTCGCACTGATTCAATTTTGACTACGTGAATTTTGGCTGTGAGGGATGCTTGCGGTGAGATATCTGCTTGCAGAACTCGAGGGCGACAGATGCACACTC-ACCAACCCTTGTTGGGGCTGGTGCGAGTGTCGCTCTGTGGCCATGGGTCCGTGTTCAGCGGGCCGGGGAATGAAGGCTAAGCTGCTTTAGTGACAACTGTCTGGGAAGGGCATTGTTCCAACTTCCACAACTTTCAGCGATGGATATCTTGGCTCGGGCACCTGTGAAGGGCGCAGCGAAGCGCGATAGTCTTTGTGAATTGCAGAACTCCGTGAACCAATGGCCTCCTGAACGTGCGTTGCACTCTTGGGATTTCCTGAGAGTATGTCTGCTTCAGTGCTTAACTTGCCCCAACTTTGCAAGCAGGATGTGTTTCTGCCTTGCGTTCTTATGAGCTATTGCCCTCTGAGCCAATGGCTTGTTAATTGCTTGGTTCTTGCAAAATGCTTTGCGCGCTGTTATTCAGGTTTCTACCTTCGTGGTTTTACTT
>T7 A new nucleotide sequence entered manually
AGGAAGGAGAAGTCGTAACAAGGTTTCCGTAGGTGAACCTGCGGAAGGATCATTCGCACTGATTCAATTTTGACTACGTGAATTTTGGCTGTGAGGGATGCTTGCGGTGAGATATCTGCTTGCAGAACTCGAGGGCGACAGATGCACACTC-ACCAACCCTTGTTGGGGCTGGTGCGAGTGTCGCTCTGTGGCCATGGGTCCGTGTTCAGCGGGCCGGGGAATGAAGGCTAAGCTGCTTTAGTGACAACTGTCTGGGAAGGGCATTGTTCCAACTTCCACAACTTTCAGCGATGGATATCTTGGCTCGGGCACCTGTGAAGGGCGCAGCGAAGCGCGATAGTCTTTGTGAATTGCAGAACTCCGTGAACCAATGGCCTCCTGAACGTGCGTTGCACTCTTGGGATTTCCTGAGAGTATGTCTGCTTCAGTGCTTAACTTGCCCCAACTTTGCAAGCAGGATGTGTTTCTGCCTTGCGTTCTTATGAGCTATTGCCCTCTGAGCCAATGGCTTGTTAATTGCTTGGTTCTTGCAAAATGCTTTGCGCGCTGTTATTCAGGTTTCTACCTTCGTGGTTTTACTT
>T16 A new nucleotide sequence entered manually
AGGAAGGAGAAGTCGTAACAAGGTTTCCGTAGGTGAACCTGCGGAAGGATCATTCGCACTGATTCAATTTTGACTACGTGAATTTTGGCTGTGAGGGATGCTTGCGGTGAGATATCTGCTTGCAGAACTCGAGGGCGACAGATGCACACTC-ACCAACCCTTGTTGGGGCTGGTGCGAGTGTCGCTCTGTGGCCATGGGTCCGTGTTCAGCGGGCCGGGGAATGAAGGCTAAGCTGCTTTAGTGACAACTGTCTGGGAAGGGCATTGTTCCAACTTCCACAACTTTCAGCGATGGATATCTTGGCTCGGGCACCTGTGAAGGGCGCAGCGAAGCGCGATAGTCTTTGTGAATTGCAGAACTCCGTGAACCAATGGCCTCCTGAACGTGCGTTGCACTCTTGGGATTTCCTGAGAGTATGTCTGCTTCAGTGCTTAACTTGCCCCAACTTTGCAAGCAGGATGTGTTTCTGCCTTGCGTTCTTATGAGCTATTGCCCTCTGAGCCAATGGCTTGTTAATTGCTTGGTTCTTGCAAAATGCTTTGCGCGCTGTTATTCAGGTTTCTACCTTCGTGGTTTTACTT
