# Supplementary material for: A preliminary survey of zoantharian endosymbionts shows high genetic variation over small geographic scales on Okinawa-jima Island, Japan
Source: PeerJ. 2017 Oct 3;5:e3740. doi: 10.7717/peerj.3740 (PMC5629959; doi:10.7717/peerj.3740)
Supplement: Supplemental Information 3 [file peerj-05-3740-s003.fasta]

>N2
---------------------------------------AGGC--CA---CATCA----TAAA-TTAGTGAG-TTTTTTCAC-------CCCGA-AGGG-------ATGGGTGCCCCT-TGTGGGTACCCATATG----CCCGCAGGG----CATTG-AGGTCCACGAAGTGTGACCGTTAATTTTGGCCAAAAAAAGGGTGCCGCTAATTTTGGCCTAAAC-TGCGAC-T-ATTTTGGCCAAAAT---TGCGACATGTGTCCT--------CGCGCA---CA-------CGCGCACACG
>N4
---------------------------------------AGGC--CA---CATCA----TAAA-TTAGTGAG-TTTTTTCAC-------CCCGA-AGGG-------ATGGGTGCCCCT-TGTGGGTACCCATATG----CCCGCAGGG----CATTG-AGGTCCACGAAGTGTGACCGTTAATTTTGGCCAAAAAAAGGGTGCCGCTAATTTTGGCCTAAAC-TGCGAC-T-ATTTTGGCCAAAAT---TGCGACATGTGTCCT--------CGCGCA---CA-------CGCGCACACG
>N5
---------------------------------------AGGC--CA---CATCA----TAAA-TTAGTGAG-TTTTTTCAC-------CCCGA-AGGG-------ATGGGTGCCCCT-TGTGGGTACCCATATG----CCCGCAGGG----CATTG-AGGTCCACGAAGTGTGACCGTTAATTTTGGCCAAAAA-AGGGTGCCGCTAATTTTGGCCTAAAC-TGCGAC-T-ATTTTGGCCAAAAT---TGCGACATGTGTCCT--------------------------CGCGCACACG
>N6
---------------------------------------AGGC--CA---CATCA----TAAA-TTAGTGAG-TTTTTTCAC-------CCCGA-AGGG-------ATGGGTGCCCCT-TGTGGGTACCCATATG----CCCGCAGGG----CATTG-AGGTCCACGAAGTGTGACCGTTAATTTTGGCCAAAAAAAGGGTGCCGCTAATTTTGGCCTAAAC-TGCGAC-T-ATTTTGGCCAAAAT---TGCGACATGTGTCCT--------CGCGCA---CA-------CGCGCACACG
>N7
---------------------------------------AGGC--CA---CATCA----TAAA-TTAGTGAGTTTTTTGCAC-------CCCGA-AGGG-------ATGGGTGCCCCT-TGTGGGTACCCATATG----CCCGCAGGG----CATTG-AGGTCCACGAAGTGTGACCGTTAATTTTGGCCAAAAAAAGGGTGCCGCTAATTTTGGCCTAAAC-TGCGAC-T-ATTTTGGCCAAAAT---TGCGACATGTGTCCT--------CGCGCA---CA-------CGCGCACACG
>B14
AATTT----------------------------------AGGC--CA---CATCA----TAAA-TTAGTGAG-TTTTTTCA--------CCCGA-AGGG-------ATGGGTGCCCCT-TGTGGGTACCCATATG----CCCTGCGGG----CATTG-AGGGCC-CGAAG-GAGCCCGGTAATTTTGGCCAAAAAAAGGGTGCCGCTAATTTTGGCCTAAAC-TGCGAC-T-ATTTTGGCCAAAAT---TGCGACATGTGTCCTCGCGCACACGCGCA---CA-------CGCGCACACG
>B2
AATTT----------------------------------AGGC--CA---CATCA----TAAA-TTAGTGAG-TTTTTTCA--------CCCGA-AGGG-------ATGGGTGCCCCT-TGTGGGTACCCATATG----CCCTGCGGG----CATTG-AGGGCC-CGAAG-GAGCCCGGTAATTTTGGCCAAAAAAAGGGTGCCGCTAATTTTGGCCTAAAC-TGCGAC-T-ATTTTGGCCAAAAT---TGCGACATGTGTCCTCGCGCACACGCGCA---CA-------CGCGCACACG
>ODON
AACCTGCATGCTACC-ATCAT---GGGTACCCCCTGCACAGGGTGCAGATGATCCC--CTAAAAATGAGTTCCCTTTTTGAAAGTG-TGCCCCATAGGGGTACCACATGGGTGCCCCT-TGTGGGTACCCATATG----CCCGCAGGG----CATTG-AGGTCCACGAAGTGTGACCGTTAATTTTGGCCAAAAA-AGGGTGCCGCACAAAATGGCCTAAAC-TGCGAC-T-ATTTTGGCCAAAAT---TGCGACATGTG-CCT--------CGCGCA---CA-------CGCGCACACG
>MN1
AACCTGCATGCTACCCATCAT---GGGTACCCCCTGCACAGGGTGCAGATGATCCC--CTAAAAATGAGTTCCCTTTTTGAAAGTGGTGCCCCATAGGGGTACCACATGGGTGCCCCT-TGTGGGTACCCATATG----CCCGCAGGG----CATTG-AGGTCCACGAAGTGTGACCGTTAATTTTGGCCAAAAA-AGGGTGCCGCACAAAATGGCCTAAAC-TGCGAC-T-ATTTTGGCCAAAAT---TGCGACATGTG-CCT--------CGCGCA---CA-------CGCGCACACG
>MN7
AATTT---TG---ACATCCC------------CCAGATATGGGTGCA-AGCAGCAAATCTAAAA-TGATGAG--TTTTTCAC-------CCCGA-AGGGGA-----ATGGGTGCCCCGATAGGGGTGCCCATATGGGTGCCCGCAGGGTACCCATTATAGGCCCACGAAGTGTGGCCGTTAATTTTGACCAAAAAGACCCTGCCGGTAATTTTGGCCT-GCT-TGCCAT-TAATTTTGGCCAAAAT---TGCGACATGTG-CCT--------CGCGCA---CA-------CGCGCACACG
>MN3
AATTT---TG---ACATCC---CAAGGTGC--CCAGATATGGGTGCA-AGCAGCAAATCTAAAA-TGATGAG--TTTTTCAC-------CCCGA-AGGGGA-----ATGGGTGCCCCGATAGGGGTGCCCATATGGGTGCCCGCAGGGTACCCATTATAGGCCCACGAAGTGTGGCCGTTAATTTTGACCAAAAAGACCCTGCCGGTAATTTTGGCCT-GCT-TGCCAT-TAATTTTGGCCAAAAT---TGCGACATGTG-CCT--------CGCGCA---CA-------CGCGCACACG
>MS3
AATTT---TG---ACATCCTCACAAGGTGC--CCAGATATGGGTGCA-AGCAGCAAATCTAAAA-TGATGAG-TTTTTTCAC-------CCCGA-AGGGGA-----ATGGGTGCCCCGATAGGGGTGCCCATATGGGTGCCCGCAGGGTACCCATTATAGGCCCACGAAGTGTGGCCGTTAATTTTGACCAAAAAGACCCTGCCGGTAATTTTGGCCT-GCT-TGCCAT-TAATTTTGGCCAAAAT---TGCGACATGTG-CCT--------CGCGCA---CA-------CGCGCACACG
>MS6
AATTT---TG---ACATCCTCACAAGGTG---CCAGATATGGGTGCA-AGCAGCAAATCTAAAA-TGATGAG--TTTTTCAC-------CCCGA-AGGGGA-----ATGGGTGCCCCGATAGGGGTGCCCATATGGGTGCCCGCAGGGTACCCATTATAGGCCCACGAAGTGTGGCCGTTAATTTTGAC-AAAAAGACCCTGCCGGTAATTTTGGCCT-GCT-TGCCAT-TAATTTTGGCCAAAAT---TGCGACATGTG-CCT--------CGCGCA---CA-------CGCGCACACG
>MS4
AATTT---TG---ACATCC----------------GATATGGGTGCA-AGCAGCAAATCTAAAA-TGATGAG-TTTTTTCAC-------CCCGA-AGGGGA-----ATGGGTGCCCCGATAGGGGTGCCCATATGGGTGCCCGCAGGGTACCCATTATAGGCCCACGAAGTGTGGCCGTTAATTTTGACCAAAAAGACCCTGCCGGTAATTTTGGCCT-GCT-TGCCAT-TAATTTTGGCCAAAAT---TGCGACATGTG-CCT--------CGCGCA---CA-------CGCGCACACG
>MS5
AATTT---TG---ACATCC----------------GATATGGGTGCA-AGCAGCAAATCTAAAA-TGATGAG-TTTTTTCAC-------CCCGA-AGGGGA-----ATGGGTGCCCCGATAGGGGTGCCCATATGGGTGCCCGCAGGGTACCCATTATAGGCCCACGAAGTGTGGCCGTTAATTTTGACCAAAAAGACCCTGCCGGTAATTTTGGCCT-GCT-TGCCAT-TAATTTTGGCCAAAAT---TGCGACATGTG-CCT--------CGCGCA---CA-------CGCGCACACG
>OKU1
AATTT---TG---ACATCC---------------AGATATGGGTGCA-AGCAGCAAATCTAAAA-TGATGAGTTTTTTTCAC-------CCCGA-AGGGGA-----ATGGGTGCCCCGATAGGGGTGCCCATATGGGTGCCCGCAGGGTACCCATTATAGGCCCACGAAGTGTGGCCGTTAATTTTGACCAAAAAGACCCTGCCGGTAATTTTGGCCT-GCT-TGCCAT-TAATTTTGGCCAAAAT---TGCGACATGTG-CCTCGCGCACACGCGCA---CA-------CGCGCACACG
>OKU2
AATTT---TG---ACATCC---------------AGATATGGGTGCA-AGCAACAAATATAAAA-TGATGAGTTTTTTTCAC-------CCCGA-AGGGGA-----ATGGGTGCCCCGATAGGGGTGCCCATATGGGTGCCCGCAGGGTACCCATTATAGGCCCACGAAGTGTGGCCGTTAATTTTGACCAAAAAGACCCTGCCGGTAATTTTGGCCT-GCT-TGCCAT-TAATTTTGGCCAAAAT---TGCGACATGTG-CCT--------CGCGCA---CA-------CGCGCACACG
>OKU3
AATTT---TG---ACATCC-----------------ATATGGGTGCA-AGCAGCAAATCTAAAA-TAATGAG--TTTTTCAC-------CCCGA-AGGGGA-----ATGGGTGCCCCGATAGGGGTGCCCATATGGGTGCCCGCAGGGTACCCATTATAGGCCCACGAAGTGTGGCCGTTAATTTTGACCAAAAAGACCCTGCCGGTAATTTTGGCCT-GCT-TGCCAT-TAATTTTGGCCAAAAT---TGCGACATGTG-CCT--------CGCGCA---CA-------CGCGCACACG
>OKU5
AATTT---TG---ACATCC-----------------ATATGGGTGCA-AGCAGCAAATCTAAAA-TGATGAG--TTTTTCAC-------CCCGA-AGGGGA-----ATGGGTGCCCCGATAGGGGTGCCCATATGGGTGCCCGCAGGGTACCCATTATAGGCCCACGAAGTGTGGCCGTTAATTTTGAC-AAAAAGACCCTGCCGGTAATTTTGGCCT-GCT-TGCCAT-TAATTTTGGCCAAAAT---TGCGACATGTG-CCT--------CGCGCA---CA-------CGCGCACACG
>OKU13
AATTT---TG---ACATCC-----------------ATATGGGTGCA-AGCAGCAAATCTAAAA-GGATGAG--TTTTTCAC-------CCCGA-AGGGGA-----ATGGGTGCCCCGATAGGGGTGCCCATATGGGTGCCCGCAGGGTACCCATTATAGGCCCACGAAGTGTGGCCGTTAATTTTGACCAAAAAGAGCCTGCCGGTAATTTTGGCCT-GCT-TGCCAT-TAATTTTGGCCAAAAT---TGCGACATGTG-CCT--------CGCGCA---CA-------CGCGCACACG
>OKU4
AATTT---TG---ACATCC------------------TATGGGTGCA-AGCAGCAAATCTAAAA-TGATGAG--TTTTTCA--------CCCGA-AGGGGA-----ATGGGTGCCCCGATAGGGGTGCCCATATGGGTGCCCGCAGGGTACCCATTATAGGCCCACGAAGTGTGGCCGTTAATTTTGACCAAAAAGAGCCTGCCGGTAATTTTGGCCT-GCT-TGCCAT-TAATTTTGGCCAAAAT---TGCGACATGTG-CCT--------CGCGCA---CA-------CGCGCACACG
>OKU6
AATTT---TG---ACATCC------------------TATGGGTGCA-AGCAGCAAATCTAAAA-TGATGAG--TTTTTCA--------CCCGA-AGGGGA-----ATGGGTGCCCCGATAGGGGTGCCCATATGGGTGCCCGCAGGGTACCCATTATAGGCCCACGAAGTGTGGCCGTTAATTTTGACCAAAAAGAGCCTGCCGGTAATTTTGGCCT-GCT-TGCCAT-TAATTTTGGCCAAAAT---TGCGACATGTG-CCT--------CGCGCA---CA-------CGCGCACACG
>T7
AATTT---TG---ACATCC-----------------ATATGGGTGCA-AGCAGCAAATCTAAAA-TGATGAG--TTTTTCAC-------CCCGA-AGGGGA-----ATGGGTGCCCCGATAGGGGTGCCCATATGGGTGCCCGCAGGGTACCCATTATAGGCCCACGAAGTGTGGCCGTTAATTTTGACCAAAAAGAGCCTGCCGGTAATTTTGGCCT-GCT-TGCCAT-TAATTTTGGCCAAAAT---TGCGACATGTG-CCT--------CGCGCA---CA-------CGCGCACACG
>OKU7
AATTT---TG---ACATCC------------------TATGGGTGCA-AGCAGCAAATCTAAAA-TGATGAG--TTTTTCA--------CCCGA-AGGGGA-----ATGGGTGCCCCGATAGGGGTGCCCATATGGGTGCCCGCAGGGTACCCATTATAGGCCCACGAAGTGTGGCCGTTAATTTTGACCAAAAAGAGCCTGCCGGTAATTTTGGCCT-GCT-TGCCAT-TAATTTTGGCCAAAAT---TGCGACATGTG-CCT--------CGCGCA---CA-------CGCGCACACG
>T1
AATTT---TG---ACATCC---CAAGGTGC--CCAGATATGGGTGCA-AGCAGCAAATCTAAAA-TGATGAG--TTTTTCAC-------CCCGA-AGGGGA-----ATGGGTGCCCCGATAGGGGTGCCCATATGGGTGCCCGCAGGGTACCCATTATAGGCCCACGAAGTGTGGCCGTTAATTTTGACCAAAAAGAGCCTGCCGGTAATTTTGGCCT-GCT-TGCCAT-TAATTTTGGCCAAAAT---TGCGACATGTG-CCT--------CGCGCA---CA-------CGCGCACACG
>T4
AATTT---TG---ACATCC---CAAGGTGC--CCAGATATGGGTGCA-AGCAGCAAATCTAAAA-TGATGAG--TTTTTCAC-------CCCGA-AGGGGA-----ATGGGTGCCCCGATAGGGGTGCCCATATGGGTGCCCGCAGGGTACCCATTATAGGCCCACGAAGTGTGGCCGTTAATTTTGACCAAAAAGAGCCTGCCGGTAATTTTGGCCT-GCT-TGCCAT-TAATTTTGGCCAAAAT---TGCGACATGTG-CCT--------CGCGCA---CA-------CGCGCACACG
>T19
AATTT---TG---ACATCC---CAAGGTGC--CCAGATATGGGTGCA-AGCAGCAAATCTAAAA-TGATGAG--TTTTTCAC-------CCCGA-AGGGGA-----ATGGGTGCCCCGATAGGGGTGCCCATATGGGTGCCCGCAGGGTACCCATTATAGGCCCACGAAGTGTGGCCGTTAATTTTGACCAAAAAGAGCCTGCCGGTAATTTTGGCCT-GCT-TGCCAT-TAATTTTGGCCAAAAT---TGCGACATGTG-CCT--------CGCGCA---CA-------CGCGCACACG
>T16
AATTT---TG---ATATCC---CAAGGTGC--CCAGATATGGGTGCA-AGCAGCAAATCTAAAA-TGATGAG--TTTTTCAC-------CCCGA-AGGGGA-----ATGGGTGCCCCGATAGGGGTGCCCATATGGGTGCCCGCAGGGTACCCATTATAGGCCCACGAAGTGTGGCCGTTAATTTTGACCAAAAAGAGCCTGCCGGTAATTTTGGCCT-GCT-TGCCAT-TAATTTTGGCCAAAAT---TGCGACATGTG-CCT--------CGCGCA---CA-------CGCGCACACG
>K5
AATTT---TG---ACATCCTCACAAGGTGC--CCAGATATGGGTTCA-AGCAGCAAATCTAAAAATGATGAG--TTTTTCAC-------CCCGA-AGGGGA-----ATGGGTGCCCGCA---GGGTACCCATATG----CACGCAGTG----CATTG-AGGCCCACGAAGTGTGGCCGTTAATTTTGACCAAAAAGACCCTGCCGCTAATTTTGGCCTAAAT-CGCGAG-TAAAAT-GGCCAAAAT---TGCCCCTTCGGGGCT-------TCGCGTA---CA-------CGCGCACACG
>K2
AATTT---TG---ACATCCTCACAAGGTGC--CCAGATATGGGTTCA-AGCAGCAAATCTAAAAATGATGAG--TTTTTCAC-------CCCGA-AGGGGA-----ATGGGTGCCCGCA---GGGTACCCATATG----CACGCAGTG----CATTG-AGGCCCACGAAGTGTGGCCGTTAATTTTGACCAAAAAGACCCTGCCGCTAATTTTGGCCTAAAT-CGCGAG-TAAAAT-GGCCAAAAT---TGCCCCTTCGGGGCT-------TCGCGTA---CA-------CGCGCACACG
>K8
AATTT---TG---ACATCCTCACAAGGTGC--CCAGATATGGGTTCA-AGCAGCAAATCTAAAAATGATGAG--TTTTTCAC-------CCCGA-AGGGGA-----ATGGGTGCCCGCA---GGGTACCCATATG----CACGCAGTG----CATTG-AGGCCCACGAAGTGTGGCCGTTAATTTTGACCAAAAAGACCCTGCCGCTAATTTTGGCCTAAAT-CGCGAG-TAAAAT-GGCCAAAAT---TGCCCCTTCGGGGCT-------TCGCGTA---CA-------CGCGCACACG
>N1
AATTT---TG---ACATCCTCACAAGGTGC--CCAGATATGGGTTCA-AGCAGCAAATCTAAAAATGATGAG--TTTTTCAC-------CCCGA-AGGGGA-----ATGGGTGCCCGCA---GGGTACCCATATG----CACGCAGTG----CATTG-AGGCCCACGAAGTGTGGCCGTTAATTTTGACCAAAAAGACCCTGCCGCTAATTTTGGCCTAAAT-CGCGAG-TAAAAT-GGCCTAAAT---TGCCCCTTCGGGGCT-------TCGCGTA---CA-------CGCGCACACG
>N9
AATTT---TG---ACATCCTCACAAGGTGC--CCAGATATGGGTTCA-AGCAGCAAATCTAAAAATGATGAG--TTTTTCAC-------CCCGA-AGGGGA-----ATGGGTGCCCGCA---GGGTACCCATATG----CACGCAGTG----CATTG-AGGCCCACGAAGTGTGGCCGTTAATTTTGACCAAAAAGACCCTGCCGCTAATTTTGGCCTAAAT-CGCGAG-TAAAAT-GGCCTAAAT---TGCCCCTTCGGGGCT-------TCGCGTA---CA-------CGCGCACACG
>U1
AATTT---TG---ACATCCTCACAAGGTGC--CCAGATATGGGTTCA-AGCAGCAAATCTAAAAATGATGAG--TTTTTCAC-------CCCGA-AGGGGA-----ATGGGTGCCCGCA---GGGTACCCATATG----CACGCAGTG----CATTG-AGGCCCACGAAGTGTGGCCGTTAATTTTGACCAAAAAGACCCTGCCGCTAATTTTGGCCTAAAT-CGCGAG-TAAAAT-GGCCTAAAT---TGCCCCTTCGGGGCT-------TCGCGTA---CA-------CGCGCACACG
>U2
AATTT---TG---ACATCCTCACAAGGTGC--CCAGATATGGGTTCA-AGCAGCAAATCTAAAAATGATGAG--TTTTTCAC-------CCCGA-AGGGGA-----ATGGGTGCCCGCA---GGGTACCCATATG----CACGCAGTG----CATTG-AGGCCCACGAAGTGTGGCCGTTAATTTTGACCAAAAAGACCCTGCCGCTAATTTTGGCCTAAAT-CGCGAG-TAAAAT-GGCCTAAAT---TGCCCCTTCGGGGCT-------TCGCGTA---CA-------CGCGCACACG
>U5
AATTT---TG---ACATCCTCACAAGGTGC--CCAGATATGGGTTCA-AGCAGCAAATCTAAAAATGATGAG--TTTTTCAC-------CCCGA-AGGGGA-----ATGGGTGCCCGCA---GGGTACCCATATG----CACGCAGTG----CATTG-AGGCCCACGAAGTGTGGCCGTTAATTTTGACCAAAAAGACCCTGCCGCTAATTTTGGCCTAAAT-CGCGAG-TAAAAT-GGCCTAAAT---TGCCCCTTCGGGGCT-------TCGCGTA---CA-------CGCGCACACG
>MN6
AATTT---TG---ACATCC---------GC--CCAGATATGGGTTCA-AGCAGCAAATCTAAAAATGATGAG--TTTTTCAC-------CCCGA-AGGGGA-----ATGGGTGCCCGCA---GGGTACCCATATG----CACGCAGTG----CATTG-AGGCCCACGAAGTGTGGCCGTTAATTTTGACCAAAAAGACCCTGCCGCTAATTTTGGCCTAAAT-CGCGAG-TAAAAT-GGCCTAAAT---TGCCCCTTCGGGGCT-------TCGCGTA---CA-------CGCGCACACG
>ODOP
AATTT---TG---ACATCC---------GC--CCAGATATGGGTTCA-AGCAGCAAATCTAAAAATGATGAG--TTTTTCAC-------CCCGA-AGGGGA-----ATGGGTGCCCGCA---GGGTACCCATATG----CACGCAGTG----CATTG-AGGCCCACGAAGTGTGGCCGTTAATTTTGACCAAAAAGACCCTGCCGCTAATTTTGGCCTAAAT-CGCGAG-TAAAAT-GGCCAAAAT---TGCCCCTTCGGGGCT-------TCGCGTA---CA-------CGCGCACACG
>ODOT
AATTT---TG---ACATCC---------GC--CCAGATATGGGTTCA-AGCAGCAAATCTAAAAATGATGAG--TTTTTCAC-------CCCGA-AGGGGA-----ATGGGTGCCCGCA---GGGTACCCATATG----CACGCAGTG----CATTG-AGGCCCACGAAGTGTGGCCGTTAATTTTGACCAAAAAGACCCTGCCGCTAATTTTGGCCTAAAT-CGCGAG-TAAAAT-GGCCAAAAT---TGCCCCTTCGGGGCT-------TCGCGTA---CA-------CGCGCACACG
>ODOH
AATTT---TG---ACATCC---------GC--CCAGATATGGGTTCA-AGCAGCAAATCTAAAAATGATGAG--TTTTTCAC-------CCCGA-AGGGGA-----ATGGGTGCCCGCA---GGGTACCCATATG----CACGCAGTG----CATTG-AGGCCCACGAAGTGTGGCCGTTAATTTTGACCAAAAAGACCCTGCCGCTAATTTTGGCCTAAAT-CGCGAG-TAAAAT-GGCCAAAAT---TGCCCCTTCGGGGCT-------TCGCGTA---CA-------CGCGCACACG
>ODOO
AATTT---TG---ACATCC---------GC--CCAGATATGGGTTCA-AGCAGCAAATCTAAAAATGATGAG--TTTTTCAC-------CCCGA-AGGGGA-----ATGGGTGCCCGCA---GGGTACCCATATG----CACGCAGTG----CATTG-AGGCCCACGAAGTGTGGCCGTTAATTTTGACCAAAAAGACCCTGCCGCTAATTTTGGCCTAAAT-CGCGAG-TAAAAT-GGCCAAAAT---TGCCCCTTCGGGGCT-------TCGCGTA---CA-------CGCGCACACG
>K7
AATTT---TG---ACATCC---------GC--CCAGATATGGGTTCA-AGCAGCAAATCTAAAAATGATGAG--TTTTTCAC-------CCCGA-AGGGGA-----ATGGGTGCCCGCA---GGGTACCCATATG----CACGCAGTG----CATTG-AGGCCCACGAAGTGTGGCCGTTAATTTTGACCAAAAAGACCCTGCCGCTAATTTTGGCCTAAAT-CGCGAG-TAAAAT-GGCCAAAAT---TGCCCCTTCGGGGCT-------TCGCGTA---CA-------CGCGCACACG
>A6
AATTT---TG---ACATCC---------GC--CCAGATATGGGTTCA-AGCAGCAAATCTAAAAATGATGAG--TTTTTCAC-------CCCGA-AGGGGA-----ATGGGTGCCCGCA---GGGTACCCATATG----CACGCAGTG----CATTG-AGGCCCACGAAGTGTGGCCGTTAATTTTGACCAAAAAGACCCTGCCGCTAATTTTGGCCTAAAT-CGCGAG-TAAAAT-GGCCTAAAT---TGCCCCTTCGGGGCT-------TCGCGTA---CA-------CGCGCACACG
>A7
AATTT---TG---ACATCC---------GC--CCAGATATGGGTTCA-AGCAGCAAATCTAAAAATGATGAG--TTTTTCAC-------CCCGA-AGGGGA-----ATGGGTGCCCGCA---GGGTACCCATATG----CACGCAGTG----CATTG-AGGCCCACGAAGTGTGGCCGTTAATTTTGACCAAAAAGACCCTGCCGCTAATTTTGGCCTAAAT-CGCGAG-TAAAAT-GGCCTAAAT---TGCCCCTTCGGGGCT-------TCGCGTA---CA-------CGCGCACACG
>A9
AATTT---TG---ACATCC---------GC--CCAGATATGGGTTCA-AGCAGCAAATCTAAAAATGATGAG--TTTTTCAC-------CCCGA-AGGGGA-----ATGGGTGCCCGCA---GGGTACCCATATG----CACGCAGTG----CATTG-AGGCCCACGAAGTGTGGCCGTTAATTTTGACCAAAAAGACCCTGCCGCTAATTTTGGCCTAAAT-CGCGAG-TAAAAT-GGCCTAAAT---TGCCCCTTCGGGGCT-------TCGCGTA---CA-------CGCGCACACG
>A10
AATTT---TG---ACATCC---------GC--CCAGATATGGGTTCA-AGCAGCAAATCTAAAAATGATGAG--TTTTTCAC-------CCCGA-AGGGGA-----ATGGGTGCCCGCA---GGGTACCCATATG----CACGCAGTG----CATTG-AGGCCCACGAAGTGTGGCCGTTAATTTTGACCAAAAAGACCCTGCCGCTAATTTTGGCCTAAAT-CGCGAG-TAAAAT-GGCCTAAAT---TGCCCCTTCGGGGCT-------TCGCGTA---CA-------CGCGCACACG
>B1
AATTT---TG---ACATCC---------GC--CCAGATATGGGTTCA-AGCAGCAAATCTAAAAATGATGAG--TTTTTCAC-------CCCGA-AGGGGA-----ATGGGTGCCCGCA---GGGTACCCATATG----CACGCAGTG----CATTG-AGGCCCACGAAGTGTGGCCGTTAATTTTGACCAAAAAGACCCTGCCGCTAATTTTGGCCTAAAT-CGCGAG-TAAAAT-GGCCTAAAT---TGCCCCTTCGGGGCT-------TCGCGTA---CA-------CGCGCACACG
>B5
AATTT---TG---ACATCC---------GC--CCAGATATGGGTTCA-AGCAGCAAATCTAAAAATGATGAG--TTTTTCAC-------CCCGA-AGGGGA-----ATGGGTGCCCGCA---GGGTACCCATATG----CACGCAGTG----CATTG-AGGCCCACGAAGTGTGGCCGTTAATTTTGACCAAAAAGACCCTGCCGCTAATTTTGGCCTAAAT-CGCGAG-TAAAAT-GGCCTAAAT---TGCCCCTTCGGGGCT-------TCGCGTA---CA-------CGCGCACACG
>B8
AATTT---TG---ACATCC---------GC--CCAGATATGGGTTCA-AGCAGCAAATCTAAAAATGATGAG--TTTTTCAC-------CCCGA-AGGGGA-----ATGGGTGCCCGCA---GGGTACCCATATG----CACGCAGTG----CATTG-AGGCCCACGAAGTGTGGCCGTTAATTTTGACCAAAAAGACCCTGCCGCTAATTTTGGCCTAAAT-CGCGAG-TAAAAT-GGCCTAAAT---TGCCCCTTCGGGGCT-------TCGCGTA---CA-------CGCGCACACG
>B13
AATTT---TG---ACATCC---------GC--CCAGATATGGGTTCA-AGCAGCAAATCTAAAAATGATGAG--TTTTTCAC-------CCCGA-AGGGGA-----ATGGGTGCCCGCA---GGGTACCCATATG----CACGCAGTG----CATTG-AGGCCCACGAAGTGTGGCCGTTAATTTTGACCAAAAAGACCCTGCCGCTAATTTTGGCCTAAAT-CGCGAG-TAAAAT-GGCCTAAAT---TGCCCCTTCGGGGCT-------TCGCGTA---CA-------CGCGCACACG
>B15
AATTT---TG---ACATCC---------GC--CCAGATATGGGTTCA-AGCAGCAAATCTAAAAATGATGAG--TTTTTCAC-------CCCGA-AGGGGA-----ATGGGTGCCCGCA---GGGTACCCATATG----CACGCAGTG----CATTG-AGGCCCACGAAGTGTGGCCGTTAATTTTGACCAAAAAGACCCTGCCGCTAATTTTGGCCTAAAT-CGCGAG-TAAAAT-GGCCTAAAT---TGCCCCTTCGGGGCT-------TCGCGTA---CA-------CGCGCACACG
>B17
AATTT---TG---ACATCC---------GC--CCAGATATGGGTTCA-AGCAGCAAATCTAAAAATGATGAG--TTTTTCAC-------CCCGA-AGGGGA-----ATGGGTGCCCGCA---GGGTACCCATATG----CACGCAGTG----CATTG-AGGCCCACGAAGTGTGGCCGTTAATTTTGACCAAAAAGACCCTGCCGCTAATTTTGGCCTAAAT-CGCGAG-TAAAAT-GGCCTAAAT---TGCCCCTTCGGGGCT-------TCGCGTA---CA-------CGCGCACACG
>B19
AATTT---TG---ACATCC---------GC--CCAGATATGGGTTCA-AGCAGCAAATCTAAAAATGATGAG--TTTTTCAC-------CCCGA-AGGGGA-----ATGGGTGCCCGCA---GGGTACCCATATG----CACGCAGTG----CATTG-AGGCCCACGAAGTGTGGCCGTTAATTTTGACCAAAAAGACCCTGCCGCTAATTTTGGCCTAAAT-CGCGAG-TAAAAT-GGCCTAAAT---TGCCCCTTCGGGGCT-------TCGCGTA---CA-------CGCGCACACG
>T25
AATTT---TG---ACATCC-----------------------GTTCA-AGCAGCAAATCTAAAAATGATGAG--TTTTTCAC-------CCCGA-AGGGGA-----ATGGGTGCCCGCA---GGGTACCCATATG----CACGCAGTG----CATTG-AGGCCCACGAAGTGTGGCCGTTAATTTTGACCAAAAAGACCCTGCCGCTAATTTTGGCCTAAAT-CGCGAG-TAAAAT-GGCCTAAAT---TGCCCCTTCGGGGCT-------TCGCGTA---CA-------CGCGCACACG
>OKU8
AATTT---TG---ACATCC-----------------------------AGCAGCAAATCTAAAAATGATGAG--TTTTTCAC-------CCCGA-AGGGGA-----ATGGGTGCCCGCA---GGGTACCCATATG----CACGCAGTG----CATTG-AGGCCCACGAAGTGTGGCCGTTAATTTTGACCAAAAAGACCCTGCCGCTAATTTTGGCCTAAAT-CGCGAG-TAAAAT-GGCCTAAAT---TGCCCCTTCGGGGCT-------TCGCGTA---CA-------CGCGCACACG
>T9
AATTT---TG---ACATCC-----------------------------AGCAGCAAATCTAAAAATGATGAG--TTTTTCAC-------CCCGA-AGGGGA-----ATGGGTGCCCGCA---GGGTACCCATATG----CACGCAGTG----CATTG-AGGCCCACGAAGTGTGGCCGTTAATTTTGACCAAAAAGACCCTGCCGCTAATTTTGGCCTAAAT-CGCGAG-TAAAAT-GGCCTAAAT---TGCCCCTTCGGGGCT-------TCGCGTA---CA-------CGCGCACACG
>N10
AATTT---TG---ACATCC-----------------------------AGCAGCAAATCTAAAAATGATGAG--TTTTTCAC-------CCCGA-AGGGGA-----ATGGGTGCCCGCA---GGGTACCCATATG----CACGCAGTG----CATTG-AGGCCCACGAAGTGTGGCCGTTAATTTTGACCAAAAAGACCCTGCCGCTAATTTTGGCCTAAAT-CGCGAG-TAAAAT-GGCCTAAAT---TGCCCCTTCGGGGCT-------TCGCGTA---CA-------CGCGCACACG
>ODOM
AATTT---TG---ACATCC-----------------------------AGCAGCAAATCTAAAAATGATGAG--TTTTTCAC-------CCCGA-AGGGGA-----ATGGGTGCCCGCA---GGGTACCCATATG----CACGCAGTG----CATTG-AGGCCCACGAAGTGTGGCCGTTAATTTTGACCAAAAAGACCCTGCCGCTAATTTTGGCCTAAAT-CGCGAG-TAAAAT-GGCCAAAAT---TGCCCCTTCGGGGCT-------TCGCGTA---CA-------CGCGCACACG
>B3
AATTT---TG---ACATCC-----------------------------AGCAGCAAATCTAAAAATGATGAG--TTTTTCAC-------CCCGA-AGGGGA-----ATGGGTGCCCGCA---GGGTACCCATATG----CACGCAGTG----CATTG-AGGCCCACGAAGTGTGGCCGTTAATTTTGACCAAAAAGACCCTGCCGCTAATTTTGGCCTAAAT-CGCGAG-TAAAAT-GGCCAAAAT---TGCCCCTTCGGGGCT-------TCGCGTA---CA-------CGCGCACACG
>ODOL
AATTT---TT---ACATCC-----------------------------AGCAGCAAATCTAAAAATGATGAG--TTTTTCAC-------CCCGA-AGGGGA-----ATGGGTGCCCGCA---GGGTACCCATATG----CACGCAGTG----CATTG-AGGCCCACGAAGTGTGGCCGTTAATTTTGACCAAAAAGACCCTGCCGCTAATTTTGGCCTAAAT-CGCGAG-TAAAAT-GGCCTAAAT---TGCCCCTTCGGGGCT-------TCGCGTA---CA-------CGCGCACACG
>OKU12
AATTT---TG---ACATCC-----------------------------AGCAGCAAATCTAAAAATGATGAG--TTTTTCAC-------CCCGA-AGGGGA-----ATGGGTGCCCGCA---GGGTACCCATATG----CACGCAGTG----CATTG-AGGCCCACGAAGTGTGGCCGTTAATTTTGACCAAAAAGACCCTGCCGCTAATTTTGGCCTAAAT-CGCGAG-TAAAAT-GGCCTAAAT---TGCCCCTTCGGGGCT-------TCGCGTA---CA-------CGCGCACACG
